# Supplementary material for: Prevalence of erectile dysfunction in Thai scleroderma patients and associated factors
Source: PLoS One. 2023 Jan 19;18(1):e0279087. doi: 10.1371/journal.pone.0279087 (PMC9851520; doi:10.1371/journal.pone.0279087)
Supplement: S1 File — (XLSX) [file pone.0279087.s001.xlsx]

## Sheet: data
Supporting information file 1. Data of Thai male systemic sclerosis patients for estimating the prevalence of erectile dysfunction
id	age	ehs	erection	q1	q2	q3	q4	q5	q6	q7	q8	q9	q10	q11	q12	q13	q14	q15	erectilefxn1515	orgasmicfxn910	sexualdesire1112	intercoursesatisfaction68	overallsatisfaction1314	skinscoreatpenis	skinscorescrotum	skinscoregroin	phimosis1yes	acquiredphimosis1yes	circum1yes	penilelength	bw	height	raynaudsphenomenon	smoking	alcohol	sbp	dbp	functionalclass	ulcer	gangrene	telangiectasia	calcinosis	saltpepper	skinedematous	tendonrub	handdeformity	arthritis	muscleweak	esophageal
1	59	1	10	1	0	0	0	5	2	0	0	0	0	2	5	3	2	1	7	0	7	2	5	0	0	0	0				59.9		1	0	0	95	73		0	0	1	1	0	0	0	1	0	0	0
2	55	1	0	0	0	0	0	0	2	0	0	0	0	0	2	1	1	1	1	0	2	2	2	0	0	0	0			6.5	56		0	0	0	125	67		0	0	0	0	0	0	0	0	0	0	0
3	71	1	0	0	0	0	0	4	2	0	0	0	0	2	4	2	2	3	7	0	6	2	4	0	0	0	1	1		7	63		0	0	0	145	82	1	0	0	1	0	0	0	0	0	0	0	0
4	67	3	70	5	0	0	0	5	4	0	0	0	0	4	5	5	5	5	15	0	9	4	10	0	0	0	0			6.5	41		1	0	0	97	58	1	0	0	1	0	0	0	0	1	0	0	1
5	58	2	45	3	3	3	3	5	4	3	4	5	5	4	5	3	3	5	22	10	9	11	6	0	0	0	0			6.5	57		0	0	0	130	67	1	0	0	0	0	0	0	1	0	0	0	1
6	52	3	50	2	5	5	5	5	2	4	1	5	3	3	3	3	4	3	25	8	6	7	7	0	0	0	0			7	48.5		0	0	0	101	52		1	0	1	0	1	0	1	0	0	0	0
7	64	2	30	0	0	0	0	0	0	0	0	0	0	0	0	1	1	1	1	0	0	0	2	0	0	0	4	1	1	7	38.9		0	0	0	134	75		0	0	1	0	0	0	0	0	0	0	1
8	51	3	80	5	5	5	4	5	2	2	4	2	4	2	5	4	4	4	28	6	7	8	8	0	0	0	0				64		0	0	0	124	78	1	0	0	1	0	1	0	1	0	0	0	0
9	54	3	60	4	5	5	4	5	4	5	0	4	5	5	5	5	5	5	28	9	10	9	10	0	0	0	0				56.1		0	0	0	119	78	1	0	0	0	0	0	0	0	0	0	0	0
10	47	2	30	1	1	1	1	1	1	3	1	2	3	1	2	4	3	3	8	5	3	5	7	0	0	0	0			8.5	42.8		1	0	0	127	21	1	1	0	0	0	0	0	0	0	0	0	0
11	52	2	40	2	2	2	2	3	3	3	0	0	0	2	2	2	1	2	13	0	4	6	3	0	0	0	0				69.2		0	1	0	114	80	2	0	0	0	0	0	0	0	0	0	0	0
12	61	1	10	2	2	2	3	2	2	2	1	3	2	2	2	2	5	3	14	5	4	5	7	0	0	0	0			6.5	65		0	0	0	117	56		0	0	0	0	1	0	0	0	0	0	0
13	52	1	10	1	1	2	1	4	3	1	2	3	3	3	5	3	5	4	13	6	8	6	8	0	0	0	0				40		0	0	0	120	42	1	0	0	0	0	0	0	1	0	1	0	1
14	55	1	20	0	0	0	0	0	3	0	0	0	0	3	0	3	3	2	2	3	3	3	6	0	0	0	0				49		1	0	0	119	76	1	0	0	0	0	0	0	0	0	0	0	0
15	52	1	10	1	1	2	1	2	2	4	1	5	3	3	5	3	3	2	9	8	8	7	6	0	0	0	0				55		1	0	0	142	71		0	0	0	0	0	0	0	0	0	0	1
16	60	1	0	0	0	0	0	0	4	0	0	0	0	0	0	1	5	1	1	0	0	4	6	0	0	0	0			5	63.6		1	0	0	127	70	2	0	0	1	0	0	0	0	0	0	0	0
17	44	2	40	2	3	3	3	5	2	3	2	4	4	3	5	3	5	3	19	8	8	7	8	0	0	0	0						1	1	1			2	0	0	1	0	0	0	0	0	0	0	0
18	59	2	20	2	2	3	1	2	2	2	1	1	1	1	2	1	1	2	12	2	3	5	2	0	0	1	4	1	1		46		1	1	1	124	75		0	0	1	0	0	0	0	0	0	0	0
19	53	2	60	2	0	0	0	5	1	0	0	0	0	1	5	1	1	1	8	0	6	1	2	0	0	0	0				77.5		0	1	0	132	75	1	0	0	1	0	0	0	0	0	0	0	0
20	62	1	0	0	0	0	0	0	1	0	0	0	0	1	0	2	2	1	1	0	1	1	4	0	0	0	0				86	169	0	0	0	137	64		1	0	0	0	1	0	0	1	0	0	1
21	61	2	40	2	5	5	5	5	2	4	3	5	5	2	5	3	5	4	26	10	7	9	8	0	0	0	0				60.4	167	0	1	0	123	68	1	0	0	0	0	0	0	0	0	1	0	0
22	58	3	60	2	3	2	3	3	2	2	1	3	4	2	2	2	3	2	15	7	4	5	5	0	0	0	0				58.6	161	0	0	0	113	77	1	0	0	0	0	0	0	0	0	0	0	0
23	61	2	30	2	2	2	2	1	2	2	2	2	1	2	1	3	3	2	11	3	3	6	6	0	0	0	0			8	56.5	156	0	1	0	127	81		0	0	1	0	0	0	0	0	0	0	1
24	55	1	0	0	0	0	0	0	3	0	0	0	0	3	0	1	3	1	1	0	3	3	4	0	0	0	0			6	59		0	0	1	115	71	1	0	0	0	0	1	0	0	1	0	0	0
25	52	3	90	4	5	5	3	5	4	4	4	4	5	4	5	3	4	4	26	9	9	12	7	0	0	0	0			7	67.5		0	2	0	140	82	1	0	0	0	0	0	0	0	0	0	0	0
26	63	1	0	0	0	0	0	0	5	0	0	0	0	5	0	1	1	1	1	0	5	5	2	0	0	1	0				60.5	166	0	1	0	105	83	2	0	0	0	0	1	0	1	1	1	1	1
27	59	1	20	1	0	0	0	0	5	0	0	0	0	5	0	3	3	1	2	0	5	5	6	0	0	0	0				68	171	0	0	0	146	82		0	0	0	0	0	1	0	0	0	0	0
28	51	2	50	3	1	1	1	2	5	2	1	3	3	5	5	5	5	3	11	6	10	8	10	0	0	0	2	1		6.5	49	161	0	0	0	114	62	2	0	0	0	0	1	1	0	0	0	0	0
29	56	1	0	0	0	0	0	0	5	0	0	0	0	5	0	1	1	1	1	0	5	5	2	0	0	0	2	1		7	92.5	180	0	1	1	118	72	1	0	0	0	0	1	1	1	1	0	0	1
30	51	1	30	0	0	0	0	2	3	0	2	1	2	2	2	2	1	1	3	3	4	5	3	0	0	0	0			7	72.6	170	0	0	0	123	81	1	0	0	0	0	0	1	0	0	0	0	0
31	58	1	0	0	0	0	0	0	1	0	0	0	0	1	0	2	2	1	1	0	1	1	4	0	0	0	0			6	56	165	0	0	1	122	77	1	0	0	1	0	1	1	1	0	0	0	1
32	65	1	10	0	0	0	0	0	3	0	0	0	0	3	0	3	5	2	2	0	3	3	8	0	0	0	0			6.5	59.2	168	0	0	0	108	68		0	0	0	0	0	1	0	0	1	0	1
33	50	1	30	0	0	0	0	0	0	0	0	0	0	0	0	1	1	1	1	0	0	0	2	0	0	0	0			7.5	70.4	144	0	0	0	123	68	2	0	0	0	0	0	0	0	0	0	0	0
34	37	2	50	3	5	5	4	5	4	3	3	5	5	4	5	5	4	4	26	10	9	10	9	0	0	0	0			7	44.3	161	0	0	0	103	60	1	0	0	0	0	1	0	0	0	0	0	1
35	50	4	90	3	5	5	5	5	2	5	2	5	5	2	5	5	5	4	27	10	7	9	10	0	0	0	0				49.6	172	0	0	0	98	62	2	0	0	1	0	1	1	1	1	0	0	1
36	56	2	50	2	1	1	1	1	2	1	3	1	1	3	2	2	2	1	7	2	5	6	4	0	0	0	0				47	164	0	1	1	94	65	1	1	0	1	0	1	0	0	1	0	0	1
37	70	1	0	0	0	0	0	0	0	0	0	0	0	0	0	1	1	1	1	0	0	0	2	0	0	0	0			7.5	56	167	0	1	1	98	68	2	1	0	0	0	1	0	1	1	0	0	1
38	62	1	0	0	0	0	0	0	0	0	0	0	0	0	0	1	1	1	1	0	0	0	2	0	0	0	1	1		7	83	174	0	1	0	134	72	2	0	0	1	0	1	1	0	0	1	1	1
39	58	1	0	0	0	0	0	0	4	0	0	0	0	4	0	1	1	1	1	0	4	4	2	0	0	1	0			7	56	167	0	2	2	121	81		1	0	0	0	0	0	0	0	0	0	0
41	49	1	20	1	0	0	0	0	2	0	0	0	0	0	1	3	3	1	2	0	1	2	6	0	0	0	0			8.5	70.4	144	0	0	0	123	68	2	0	0	0	0	0	0	0	0	0	0	0
42	48	1	0	0	0	0	0	0	4	0	0	0	0	4	0	1	1	1	1	0	4	4	2	0	0	0	0				59.5	166	0	2	1	118	77	2	0	0	1	0	0	0	0	0	0	0	0
43	49	1	30	0	0	0	0	0	0	4	0	0	0	0	0	2	2	1	1	0	0	4	4	0	0	0	0			8	62	174	0	0	1	101	66	2	0	0	0	0	1	0	1	1	0	0	0
44	48	3	70	3	5	5	5	5	2	5	1	5	5	2	5	3	5	3	26	10	7	8	8	0	0	0	0			7	56	167	0	2	2	121	81		1	0	0	0	0	0	0	0	0	0	0
45	50	1	30	0	0	0	0	0	1	0	0	0	0	1	2	1	1	1	1	0	3	1	2	0	0	0	0				47	164	0	1	1	94	65	1	1	0	1	0	1	0	0	1	0	0	1
46	59	1	0	0	0	0	0	0	0	0	0	0	0	0	0	2	1	2	2	0	0	0	3	0	0	2	0			8	65	163	0	0	0	109	62	1	0	0	0	0	1	1	0	0	0	0	0
47	46	2	20	1	1	1	1	5	5	1	2	2	1	5	5	1	5	1	10	3	10	8	6	0	0	0	0				63.5	162	0	1	0	110	79	2	0	0	1	0	1	0	0	1	0	0	1
48	61	1	0	0	0	0	0	0	3	0	0	0	0	3	0	1	1	1	1	0	3	3	2	0	0	1	1				49	161	0	0	0	114	62	2	0	0	0	0	1	1	0	0	0	0	0
49	40	1	0	0	0	0	0	0	1	0	0	0	0	1	0	1	1	1	1	0	1	1	2	0	0	2	0			7	76	172	0	2	0	112	75	1	1	0	0	0	1	0	0	1	0	0	1
50	58	1	5	0	0	0	0	0	2	0	0	0	0	2	0	1	5	1	1	0	2	2	6	0	0	2	0			8.5	51.3	166	0	0	0	101	57	1	0	0	0	0	0	0	1	0	0	0	0
51	60	1	0	0	0	0	0	0	5	0	0	0	0	5	0	1	1	1	1	0	5	5	2	0	0	1	1	1			46.7	155	0	1	0	127	68	3	0	0	0	0	1	1	0	1	0	0	1
52	62	2	40	2	2	2	2	3	3	2	1	2	5	1	3	2	3	2	13	7	4	6	5	0	0	0	0				64	162	0	2	0	137	78	1	0	0	1	0	0	0	0	1	0	0	0
53	51	2	40	2	0	0	0	0	4	0	0	0	0	4	0	1	1	1	1	0	4	4	2	0	0	0	1	1			56	167	0	1	1	98	68	2	1	0	0	0	1	0	1	1	0	0	1
54	50	2	20	1	1	1	1	1	1	1	1	1	1	1	1	2	2	1	6	2	2	3	4	0	0	0	0				65.4	187	0	0	0	98	59	1	0	0	0	0	1	0	0	0	0	0	1
55	52	1	10	1	1	2	1	2	1	2	0	2	1	0	1	1	1	1	8	3	1	3	2	0	0	1	0				51.8	172	0	0	0	116	65	2	0	0	0	0	1	0	0	1	0	0	1
56	55	2	40	1	5	5	1	5	2	3	2	2	2	2	5	2	2	1	18	4	7	7	4	0	0	0	0				72.6	170	0	0	0	123	81	1	0	0	0	0	0	1	0	0	0	0	0
57	52	1	10	0	0	0	0	0	4	0	0	0	0	4	0	3	1	1	1	0	4	4	4	0	0	0	0				50	160	0	0	0	128	84	2	0	0	0	0	1	1	1	1	0	0	1
58	46	1	30	1	0	0	0	5	1	0	0	0	0	1	5	1	5	1	7	0	6	1	6	0	0	0	0				84	174	0	1	0	138	76	2	0	0	1	0	1	0	0	0	0	0	0
59	62	1	10	0	0	0	0	0	0	0	0	0	0	0	0	1	1	1	1	0	0	0	2	0	0	0	0				59.2	168	0	0	0	108	68		0	0	0	0	0	1	0	0	1	0	1
60	36	3	70	2	5	5	2	5	2	3	2	2	5	2	5	3	5	1	20	7	7	7	8	0	0	0	0				56	165	0	0	1	122	77	1	0	0	1	0	1	1	1	0	0	0	1
[truncated: 37 more columns]
